# Supplementary material for: DNA methylation regulates B cell activation via repressing Pax5 expression in teleost
Source: Front Immunol. 2024 Feb 9;15:1363426. doi: 10.3389/fimmu.2024.1363426 (PMC10884147; doi:10.3389/fimmu.2024.1363426)
Supplement: Supplementary file 2 [file Table_1.xlsx]

## Sheet: Sheet1
Table S1. Primer sequence used in this study.
Primers	Sequence (5'-3')	GeneBank Accession NO.
bactin RT F	GACCTCACAGACTACCTCATG	XM_027284923.1
bactin RT R	TGTTGTAGGTGGTCTCGTGGA
Bcl6 RT F	GCTCGTTTTGTACAGGTTGCT	XM_019275343.2
Bcl6 RT R	CTCCCGTGTGGATACGAAGG
Blimp1 RT F	GACGCAAATATACTGCGACTGAT	XM_027287156.1
Blimp1 RT R	TACTCCAGCTCCTGGTCTTCA
CD28 RT F	GTGGAGTGCTGTGAAGGTGA	XM_027290811.1
CD28 RT R	AGGTACGGTGGTGGGTAGAA
Lck1 RT F	CAGTGGAGACTGAACCGTGG	NM_001303314.1
Lck1 RT R	AATTGCCACTCGCCTATCGT
mIgM RT F	GTGGCAGGACGAGAATGGAC	OP950821
mIgM RT R	GGGCTGTGTCTCCCATGTTAT
Mpeg1 RT F	GGTATCTGTTTGGAGGCCTATA	XM_019259929.2
Mpeg1 RT R	ATGGTACTGAGAATCTGGTGGC
sIgM RT F	TGTGGACATAACTATCATCGGC	EU627008.1
sIgM RT R	CATCATCAACAAGCCAAGACACA
Pax5 RT F	ATGTTTGCCTGGGAGATCCG	XM_027282699.1
Pax5 RT R	ATCTGACGTCTCGATCTGCTG
Pax5 CpG island1 BSP F	TATGGGGAATATTTATTATTTATGTTTTTA
Pax5 CpG island1 BSP R	CTCCTATATCTCCCCAAACAACTAC
Pax5 CpG island2 BSP F	GAAGGTTGTATTTTTTTAATGTAGTGGA
Pax5 CpG island2 BSP R	CCCTATTTTTAATAACCTAACACACAAAT
Pax5 promoter F	ACTGAATAATCCGCCGCCAT
Pax5 promoter R	GTGCGATCCTACCTGCTCTC
